# Supplementary material for: Customer Behavior on Purchasing Channels of Sustainable Customized Garment With Perceived Value and Product Involvement
Source: Front Psychol. 2020 Dec 21;11:588512. doi: 10.3389/fpsyg.2020.588512 (PMC7779488; doi:10.3389/fpsyg.2020.588512)
Supplement: Supplementary file 1 [file Table_1.XLSX]

## Sheet: Dataset
subject	sd1	sd2	sd5	sd10	sd20	sd50	sd100	cityornot	k	v	mother	father	sibling	grandparents	family	kin	friends	neighbors	bestfriends	acquaitance	colleagues	partner	children	stranger
1	260	260	260	240	240	181	160	1	0.0261475	140.2	5	15	20	25	15	20	55	10	5	20	30	-100	-100	85
2	140	120	120	120	120	120	120	0	-0.00443308	-6.09996	5	15	15	15	45	35	90	5	5	25	50	-100	-100	100
3	198	180	181	160	140	140	120	1	0.178305	77.8779	20	45	65	5	50	40	95	25	5	75	50	-100	-100	100
4	158	199	220	201	160	160	160	0	0.0154466	63.5885	5	5	10	5	20	25	30	10	5	30	30	10	5	95
5	260	260	260	260	260	180	140	0	0.0260715	145.951	30	35	15	15	20	25	45	15	5	25	30	10	10	95
6	260	260	260	198	140	139	-100	1	0.155487	166.467	5	5	10	5	15	20	20	15	5	20	20	-100	5	80
7	219	242	198	200	140	140	140	1	0.128988	117.724	10	20	15	20	25	25	25	5	5	30	30	5	5	75
8	227	172	180	160	140	140	140	1	0.427861	122.248	5	15	15	10	15	15	35	15	5	20	20	15	5	45
9	260	240	260	260	219	160	160	0	0.0321385	138.118	15	25	15	35	45	40	50	15	10	45	45	15	10	75
10	280	300	280	280	292	260	260	0	0.00253137	158.045	10	15	15	15	40	15	45	5	10	30	50	10	15	100
11	240	254	260	236	180	160	152	1	0.0498171	135.049	10	60	60	10	30	30	70	20	10	30	45	10	-100	75
12	260	292	240	199	177	160	157	0	0.105504	164.737	5	5	10	5	50	55	85	20	5	20	50	10	5	100
13	260	260	260	260	219	240	173	0	0.0123642	134.936	5	5	10	5	15	15	15	5	5	10	15	5	5	95
14	240	200	181	160	140	140	140	0	0.488918	157.388	5	10	15	5	20	25	90	10	5	20	25	-100	-100	90
15	260	240	180	181	180	160	180	1	0.147766	138.239	15	5	20	5	20	10	30	10	5	20	15	10	20	100
16	260	280	280	212	160	140	140	0	0.106832	170.684	5	10	10	5	15	25	30	15	5	15	20	5	5	100
17	300	280	260	240	160	140	160	0	0.120398	193.23	5	10	10	5	20	20	85	45	5	85	55	25	10	85
18	260	292	254	198	140	140	126	1	0.166449	182.497	5	0	10	5	10	15	40	10	5	20	15	10	-100	100
19	300	300	199	140	140	140	140	0	0.644952	306.623	15	15	20	20	30	25	35	25	15	35	30	15	-100	40
20	292	260	260	199	140	140	140	0	0.191513	194.9	5	10	15	5	15	45	30	20	5	55	45	5	5	90
21	219	199	160	292	140	140	140	1	-0.085496	24.0621	5	5	5	5	15	5	15	5	5	15	5	5	-100	90
22	280	260	200	200	180	200	180	0	0.062201	137.037	15	15	35	15	15	20	25	5	10	40	35	-100	-100	85
23	280	200	180	160	160	160	140	0	1.37411	338.958	20	30	25	25	35	40	40	25	10	55	50	-100	-100	90
24	280	240	240	242	121	140	140	1	0.145101	166.775	10	0	30	20	30	30	50	20	5	40	35	20	-100	75
25	260	260	240	180	180	180	140	0	0.0982487	147.842	5	5	5	10	10	5	5	5	5	10	5	-100	-100	95
26	260	260	260	260	260	200	120	0	0.0255689	146.314	5	10	10	5	10	10	30	10	5	20	15	15	15	100
27	260	260	260	260	219	140	140	1	0.0478479	150.359	10	10	15	15	20	20	25	15	5	30	30	10	10	100
28	260	260	267	140	160	140	140	0	0.199973	173.482	5	20	20	5	-100	25	55	5	5	50	0	5	50	100
29	260	292	200	181	200	200	200	0	0.0197445	116.133	3	4	15	15	35	40	85	15	15	30	40	-100	-100	100
30	240	240	240	220	157	120	120	1	0.106929	136.157	5	5	5	5	10	15	15	5	5	15	10	5	5	55
31	300	300	300	220	180	140	140	1	0.114782	207.571	15	15	10	15	20	25	20	15	5	40	25	-100	-100	75
32	300	300	300	300	300	120	120	1	0.0446279	199.216	5	10	5	10	15	30	25	10	5	20	25	10	5	90
33	260	300	300	220	152	151	160	1	0.0952183	180.634	5	25	10	15	25	50	50	30	5	50	45	10	5	85
34	300	300	300	300	223	140	120	1	0.0605493	200.611	10	10	15	15	15	30	35	20	10	30	30	5	15	95
35	219	240	140	140	140	140	140	1	0.761603	181.925	25	-100	20	45	50	35	90	5	25	35	65	-100	-100	100
36	260	280	300	300	280	240	160	1	0.0140023	165.51	5	10	10	5	15	20	20	5	5	15	15	5	5	95
37	292	280	300	267	160	140	140	1	0.0881399	191.825	10	40	35	10	40	30	40	10	5	25	20	-100	-100	100
38	300	300	300	280	240	140	140	0	0.0551724	196.328	25	15	35	15	35	30	50	10	15	30	20	5	5	95
39	199	260	198	160	140	140	120	1	0.188636	119.596	20	25	25	25	-100	25	40	10	15	30	35	-100	-100	90
40	120	120	120	120	120	120	120	0	0	-10	5	5	5	5	25	20	35	10	5	20	25	-100	-100	85
41	260	260	260	220	180	160	140	0	0.0731718	150.374	1	20	20	30	20	50	10	50	60	70	80	60	1	100
42	240	260	140	140	120	140	120	1	1.0732	262.066	2	8	20	5	20	30	10	50	100	70	70	80	2	90
43	260	260	200	180	160	140	140	1	0.239826	170.799	1	1	10	40	50	80	20	50	90	50	80	70	1	100
44	260	260	260	200	200	160	140	0	0.0697232	147.589	10	20	40	40	30	50	30	70	70	70	50	30	20	90
45	260	260	260	200	180	180	160	1	0.0635427	144.285	1	1	10	1	1	15	15	20	20	70	20	85	1	90
46	300	280	200	180	120	120	120	1	0.594815	286.595	1	1	2	3	2	3	10	30	50	20	20	15	1	100
47	260	220	242	200	180	200	140	0	0.0426129	118.782	1	1	1	50	30	35	15	55	60	75	50	70	-100	95
48	220	200	200	160	140	140	140	1	0.201507	107.524	4	3	10	20	7	20	5	40	60	70	50	30	5	95
49	300	300	260	260	140	160	180	1	0.108422	198.945	1	1	5	6	10	10	3	13	20	25	20	20	1	70
50	300	332	240	240	157	180	140	0	0.137759	216.02	10	10	15	70	20	70	20	60	80	50	60	50	10	100
51	260	260	300	300	220	200	140	0	0.0271632	159.444	20	40	15	50	40	50	10	60	90	70	40	40	20	100
52	300	300	300	300	200	160	140	1	0.0581791	198.141	2	1	5	10	10	20	10	30	30	40	50	40	10	80
53	260	260	220	220	200	200	140	1	0.0386323	129.465	1	1	5	5	10	20	25	50	30	70	45	25	1	100
54	220	220	260	260	260	180	160	1	0.0140487	118.409	1	1	1	1	1	5	10	50	70	80	50	40	1	98
55	200	220	240	200	300	190	300	0	-0.00445163	89.2409	15	10	30	50	10	50	2	50	50	70	40	15	2	80
56	260	260	240	180	220	160	120	1	0.0793514	144.147	1	1	2	4	2	5	10	20	50	50	50	20	1	80
57	260	260	260	160	220	180	140	0	0.0637302	141.063	10	11	20	30	15	30	10	40	70	80	40	50	10	99
58	220	180	200	160	280	120	140	1	-0.00330108	47.7607	1	1	3	4	3	20	2	5	30	50	40	40	2	100
59	240	260	260	260	200	140	120	1	0.0535272	143.441	1	1	20	10	20	40	5	-100	80	60	50	40	1	90
60	260	260	260	300	240	200	180	1	0.0159356	145.848	1	2	2	3	2	10	4	25	50	40	45	29	2	80
61	240	260	260	220	260	140	140	1	0.0363611	135.982	1	1	4	2	2	10	5	15	50	50	30	20	3	90
62	240	220	180	160	160	160	140	1	0.279005	138.485	2	2	10	15	15	20	8	18	30	28	25	15	1	80
63	300	300	280	260	240	140	140	1	0.0614116	191.069	1	3	5	5	4	10	1	30	20	40	30	25	1	100
64	280	260	180	200	180	120	120	1	0.304277	196.372	1	20	1	1	20	20	1	50	100	80	50	30	1	100
65	260	260	120	140	140	140	120	1	2.0712	437.051	10	10	30	50	40	50	20	70	80	80	60	50	1	100
66	260	260	220	200	200	180	140	1	0.061977	135.2	2	2	2	5	5	20	10	25	25	24	25	15	10	90
67	260	260	260	200	200	200	120	1	0.0537237	142.322	5	5	15	30	10	30	20	50	55	60	55	40	5	80
68	240	260	260	220	220	220	180	0	0.0119449	121.256	5	6	10	15	6	20	10	30	20	30	40	50	5	90
69	260	220	220	200	200	180	140	0	0.043087	114.937	2	1	5	5	5	15	5	40	50	50	50	60	1	100
70	300	300	180	140	120	120	120	1	0.980127	371.098	1	3	20	20	4	30	50	60	60	60	60	40	1	40
71	220	200	140	200	140	160	120	0	0.23974	103.384	5	10	30	60	40	80	20	80	90	80	70	70	1	100
72	260	240	220	160	240	140	140	1	0.0764975	129.109	1	1	5	5	5	10	10	15	20	40	20	20	1	90
73	260	260	260	260	260	260	160	0	0.0100432	139.91	10	20	60	80	70	80	5	20	40	90	60	40	1	100
74	300	300	300	300	300	120	120	1	0.0446279	199.216	10	10	20	10	15	25	10	50	70	50	50	50	1	90
75	300	300	300	240	260	260	200	0	0.0110361	165.054	1	1	1	10	5	10	5	20	30	25	30	30	5	35
76	260	260	260	260	180	200	160	0	0.033022	141.547	10	20	20	20	20	20	10	35	30	20	10	10	5	45
77	260	260	260	220	180	140	140	0	0.0846737	153.752	1	1	1	2	1	4	5	40	35	50	30	40	1	100
78	260	260	260	260	200	200	160	0	0.0274604	140.704	10	10	15	15	20	20	15	25	30	50	60	60	15	90
79	260	260	300	200	120	120	120	0	0.152676	175.252	1	2	5	5	8	10	20	30	60	50	40	50	-100	80
80	300	126	260	300	220	200	160	0	0.0135717	118.569	10	20	10	15	15	25	15	20	30	45	30	20	12	90
81	300	300	240	260	200	200	140	1	0.0577853	177.361	1	5	50	50	10	50	15	60	10	80	70	70	-100	100
82	260	260	260	260	240	200	160	1	0.020468	141.301	10	10	20	10	10	50	30	70	70	80	70	50	-100	100
83	260	260	260	260	260	151	120	0	0.0374709	150.193	1	1	5	5	7	15	10	20	30	30	30	40	10	80
84	260	253	240	241	220	198	180	0	0.0173315	126.87	1	1	3	15	1	20	10	50	40	60	40	30	1	70
85	300	126	160	160	280	120	120	1	-0.038754	34.1891	10	30	20	30	60	40	10	50	70	70	50	30	10	100
86	260	260	260	240	200	170	140	1	0.0484411	146.24	10	10	20	40	20	40	1	30	30	80	30	20	10	100
87	300	300	200	300	138	220	200	0	0.0435365	161.749	1	1	2	1	1	10	10	20	30	40	50	50	1	60
88	260	260	240	240	220	200	180	1	0.0178051	128.899	1	1	1	15	1	15	1	30	40	40	25	20	-100	80
89	280	260	240	200	200	160	140	0	0.0923804	158.808	1	2	1	5	15	20	10	30	50	40	30	30	1	90
90	280	260	260	240	260	160	160	0	0.0321031	151.025	1	4	1	5	3	8	10	20	40	30	30	30	1	100
91	260	280	260	220	220	200	120	0	0.0432964	149.461	10	10	30	50	10	50	5	50	60	70	35	20	5	80
92	260	260	240	240	220	160	120	0	0.0505083	143.549	2	3	8	20	5	15	10	15	20	50	20	16	2	70
93	260	260	260	260	200	160	120	1	0.0530116	151.048	1	1	7	1	1	10	5	30	50	70	25	29	1	100
94	260	300	200	160	160	140	140	1	0.301273	201.078	2	20	10	30	15	25	10	40	60	50	35	15	10	70
95	260	260	260	160	200	140	160	1	0.109228	153.958	1	3	2	10	2	10	1	15	20	25	25	20	1	50
96	260	260	260	260	260	180	140	1	0.0260715	145.951	1	1	1	1	1	1	1	50	20	50	50	50	1	100
97	240	240	220	220	200	200	140	0	0.0261789	111.604	1	2	7	9	10	15	10	30	30	50	40	40	5	95
98	300	300	300	300	160	180	120	1	0.0723135	201.776	1	1	5	5	5	8	1	15	20	20	15	15	1	50
